# Supplementary material for: Regenerative plantlets with improved agronomic characteristics caused by anther culture of tetraploid potato (Solanum tuberosum L.)
Source: PeerJ. 2023 May 9;11:e14984. doi: 10.7717/peerj.14984 (PMC10178354; doi:10.7717/peerj.14984)
Supplement: Supplemental Information 1 — The data shows effects of different hormone combinations on potato anther callus induction. [file peerj-11-14984-s001.xls]

## Sheet: Figure 2. Effects of different 
	Figure 2. Effects of different hormone combinations on potato anther callus induction
		Treatment of plant hormone combinations	Efficiency of callus induction（%）
		1	Favorita	Qingshu 9	Longshu 10	Longshu 14	Longshu 7	Victoria	Ningshu 18	Lishu6	Ningshu 15	Xisen6	Huashu13	Huashu9	Atlantic	Zhongzao37	Ningshu 15	Qingshu 168
		2	5.61404	3.54167	2.96296	2.22222	13.3333	1.28205	1.26984	1.11111	7.66667	6.66667	2.38095	0	5.33333	0	0	4.7
		3	10.3704	2.46914	5.33333	1.02564	6	0.740741	1.21212	0	6.22222	3.33333	4.44444	0	4.7619	0	0	8.8
		4	4.44	13.3333	3.33333	3.33333	6.66667	1.66667	1.04167	4.44444	0	1.66667	6	0	4.44444	3.33333	0.555556	3.8
		5	5.33333	6.66667	3.33333	0	6.66667	3.33333	0.31746	3.33333	0	1.66667	4.24242	0	2.35294	0	6.66667	0
		6	10	6.66667	0	0	6.66667	0	0	0	0	0	2.66667	0	0	0	0	0
		7	0	6.66667	0	0	0	0	0	0	0	0	0	0	0	0	0	0
		8	14.6667	17.3333	10.0524	4.44	20	5.33333	0.833333	0	26.6667	2.22222	0	0	11.76	6.23	0	19.6
			8.33333	10.6667	8.78125	4.44444	13.3333	5.33333	1.11111	0	22.42	0.135135	0	0	0	0	0	13.8
