# Supplementary material for: Regenerative plantlets with improved agronomic characteristics caused by anther culture of tetraploid potato (Solanum tuberosum L.)
Source: PeerJ. 2023 May 9;11:e14984. doi: 10.7717/peerj.14984 (PMC10178354; doi:10.7717/peerj.14984)
Supplement: Supplemental Information 2 — The data shows effects of different hormone combinations on potato anther callus induction. [file peerj-11-14984-s002.xlsx]

## Sheet: Sheet1
Main stem length(cm)	Ningshu 15	N8-4	Ningshu 15 sd	N8-4 sd
2016-04-25	8	2.5	2.2222	3.2222
2016-05-10	9.7	4.2	3.45	3.43
2016-05-25	17.5	6.7	2.17	4.17
2016-06-10	24.4	7.5	2.21	2.51
2016-06-25	32.2	4.3	3.11	3.41
2016-07-10	43.5		3.12
2016-07-25	34.2		4.21
Crown diameter(cm)	Ningshu 15	N8-4	Ningshu 15 sd	N8-4 sd
2016-04-25	2.4	1.7	2.7222	2.45
2016-05-10	5.2	4.7	2.45	3.17
2016-05-25	16.5	5.4	3.17	2.47
2016-06-10	19.4	6.5	2.51	3.11
2016-06-25	22.4	5.2	2.47	2.51
2016-07-10	24.7		2.12
2016-07-25	24.9		2
